# Supplementary material for: Efficacy of Environmental Cleaning Protocol Featuring Real-Time Feedback with and without PX-UV in Reducing the Contamination of Gram-Negative Microorganisms on High-Touch Surfaces in Four Intensive Care Units in Thailand
Source: Antibiotics (Basel). 2023 Feb 22;12(3):438. doi: 10.3390/antibiotics12030438 (PMC10044567; doi:10.3390/antibiotics12030438)
Supplement: Supplementary file 1 [file antibiotics-12-00438-s001.zip]

Archive with 1 entries (1 files):
- antibiotics-2204602-supplementary.pdf
